# Supplementary material for: Genetic signatures for Helicobacter pylori strains of West African origin
Source: PLoS One. 2017 Nov 29;12(11):e0188804. doi: 10.1371/journal.pone.0188804 (PMC5706691; doi:10.1371/journal.pone.0188804)
Supplement: S1 Table — (XLSX) [file pone.0188804.s001.xlsx]

## Sheet: Sheet1
S1 Table. Proteins exhibiting high levels of sequence divergence among strains from seven geographically distributed H. pylori populations
HP Gene no. [a]	JHP Gene no. [b]	% Identity [c]	Annotation or predicted function
HP0032	JHP0028	0.800429	ATP-dependent Clp protease adaptor ClpS
HP0130	JHP0119	0.857893	predicted coding region
HP0159*	JHP0147	0.882333	predicted LPS 1.2-glycosyltransferase
HP0160*	JHP0148	0.887333	HcpD penicillin-binding protein
HP0181	JHP0169	0.862381	predicted coding region
HP0185	JHP0173	0.893952	predicted coding region
HP0256	JHP0240	0.867714	predicted coding region
HP0258	JHP0242	0.895381	Predicted integral membrane protein
HP0311	JHP0296	0.817107	predicted coding region
HP0312	JHP0297	0.880393	ATP/GTP binding protein
HP0338*	JHP0320	0.793964	predicted coding region
HP0350	JHP0324	0.844	predicted coding region
HP0379	JHP1002	0.767821	Alpha 1,3-fucosyltransferase
HP0479	JHP0431	0.884	non-functional type II restriction endonuclease involved in DNA cleavage by sequence recognition
HP0492*	JHP0444	0.763095	Predicted neuraminlylactose-binding hemagglutinin homolog/paralog of HpaA
HP0495	JHP0447	0.883095	predicted coding region
HP0562	JHP0509	0.860571	predicted ribosomal protein S21
HP0568	JHP0515	0.857429	predicted coding region
HP0580	JHP0527	0.824571	predicted coding region
HP0635*	JHP0578	0.893381	predicted coding region
HP0651*	JHP0596	0.775929	Alpha 1,3-fucosyltransferase
HP0681*	JHP0622	0.747607	predicted coding region
HP0699	JHP0639	0.891476	predicted coding region
HP0717	JHP0655	0.887429	DNA polymerase III gamma and tau subunits
HP0721*	JHP0658	0.846476	predicted coding region
HP0729*	JHP0666	0.889464	predicted coding region
HP0730	JHP0667	0.764821	predicted coding region
HP0761	JHP0698	0.880429	predicted coding region
HP0762	JHP0699	0.871619	predicted coding region
HP0769	JHP0706	0.875476	predicted molybdopterin-guanine dinucleotide biosynthesis protein A
HP0772	JHP0709	0.892381	predicted N-acetylmuramoyl-L-alanine amidase
HP0800	JHP0736	0.885095	predicted molybdopterin converting factor subunit 2
HP0833*	JHP0772	0.858571	predicted coding region
HP0841	JHP0779	0.898905	predicted pantothenate metabolism flavoprotein
HP0861*	JHP0795	0.877143	predicted coding region
HP0863	JHP0797	0.8875	plasminogen-binding protein PgbB
HP0906*	JHP0842	0.829429	predicted coding region
HP0907	JHP0843	0.866381	predicted hook assembly protein
HP0909	JHP0845	0.861107	non-functional type II restriction endonuclease involved in DNA cleavage by sequence recognition
HP0935	JHP0869	0.886929	predicted coding region
HP0973*	JHP0907	0.863905	predicted coding region
HP0995	JHP0941	0.66119	Predicted integrase/recombinase xerCD family
HP1015	JHP0408	0.877095	predicted coding region
HP1029	JHP0395	0.891714	predicted coding region
HP1051	JHP0374	0.870762	predicted coding region
HP1053	JHP0372	0.879048	predicted septum site-directing protein
HP1060	JHP0365	0.891762	Predicted Sec-independent protein translocase protein
HP1064	JHP0361	0.852	predicted coding region
HP1158	JHP1085	0.894	predicted pyrroline-5-carboxylate reductase
HP1160	JHP1087	0.895476	predicted coding region
HP1240	JHP1161	0.89419	predicted Maf protein
HP1255*	JHP1176	0.879143	predicted protein translocation protein
HP1265*	JHP1186	0.889476	predicted NADH-ubiquinone oxidoreductase chain F
HP1284	JHP1204	0.886464	heptosyltransferase
HP1286	JHP1206	0.864464	predicted secreted protein
HP1289	JHP1209	0.6945	predicted coding region
HP1321*	JHP1241	0.882905	predicted coding region
HP1322*	JHP1242	0.82119	predicted coding region
HP1335	JHP1063	0.898238	Predicted ATP synthase F1 delta chain
HP1387	JHP1438	0.894667	predicted DNA polymerase III epsilon subunit
HP1402	JHP1424	0.892048	predicted type I R-M system restriction subunit
HP1415*	JHP1310	0.866381	predicted tRNA delta92)-isopentenylpyrophosphate transferase
HP1436	JHP1329	0.851762	predicted coding region
HP1448	JHP1341	0.883107	ribonuclease p protein component
HP1455	JHP1348	0.830107	predicted coding region
HP1474	JHP1367	0.894476	predicted thymidylate kinase
HP1510	JHP1403	0.856286	predicted dihydroneopterin aldolase
HP1513*	JHP1406	0.890333	predicted selenocysteine synthase
HP1530*	JHP1418	0.899143	predicted purine nucleoside phosphorylase
HP1551	JHP1448	0.799143	predicted secreted protein
HP1553*	JHP1446	0.897	Predicted ATP-dependent nuclease
HP1579*	JHP1486	0.862667	predicted coding region
(a) Gene number in H. pylori reference strain 26695
(b) Gene number in H. pylori reference strain J99
(c) Mean % amino acid identity in comparisons of orthologous protein sequences among seven globally dispersed H. pylori strains
* Proteins with sequences that were highly divergent in a previous study comparing East Asian and non-East Asian H. pylori strains (Duncan et al., PLoS One 2013; 8(1): e55120)
